# Supplementary material for: Historical Changes in Honey Bee Wing Venation in Romania
Source: Insects. 2021 Jun 10;12(6):542. doi: 10.3390/insects12060542 (PMC8230453; doi:10.3390/insects12060542)
Supplement: Supplementary file 1 [file insects-12-00542-s001.zip]

Archive with 5 entries (5 files):
- FigS1-apis-wing-landmarks.png
- FigS2-supplementary-wireframe.png
- FigS3-in-correct-map.png
- Table-S1.pdf
- Table-S2.pdf
